# Supplementary material for: The association between social camouflage and mental health among autistic people in Japan and the UK: a cross-cultural study
Source: Mol Autism. 2024 Jan 4;15:1. doi: 10.1186/s13229-023-00579-w (PMC10768303; doi:10.1186/s13229-023-00579-w)
Supplement: Supplementary file 2 — Additional file 2. Supplementary Data 1. Analyzed dataset of responses to questionnaires by 210 autistic adults in Japan. [file 13229_2023_579_MOESM2_ESM.ods]

## Sheet: Sheet1
USER_ID	AnswerType	Sex	Age	CAT_Q1	CAT_Q2	CAT_Q3_reverse_scored	CAT_Q4	CAT_Q5	CAT_Q6	CAT_Q7	CAT_Q8	CAT_Q9	CAT_Q10	CAT_Q11	CAT_Q12_reverse_scored	CAT_Q13	CAT_Q14	CAT_Q15	CAT_Q16	CAT_Q17	CAT_Q18	CAT_Q19_reverse_scored	CAT_Q20	CAT_Q21	CAT_Q22_reverse_scored	CAT_Q23	CAT_Q24_reverse_scored	CAT_Q25	PHQ9_1	PHQ9_2	PHQ9_3	PHQ9_4	PHQ9_5	PHQ9_6	PHQ9_7	PHQ9_8	PHQ9_9	PHQ9_problem	GAD7_1	GAD7_2	GAD7_3	GAD7_4	GAD7_5	GAD7_6	GAD7_7	GAD7_problem	BAPQ1_reverse_scored	BAPQ2	BAPQ3_reverse_scored
1	Paper	Male	33	3	5	6	5	2	6	4	5	5	6	3	3	7	5	4	6	1	4	6	5	5	5	3	5	5	0	1	2	1	0	1	0	0	0	0	1	0	1	0	0	1	0	0	6	6	2
2	Paper	Female	35	5	7	7	5	2	7	7	6	7	7	5	5	7	3	7	7	1	7	7	3	7	7	3	7	7	3	3	3	3	3	3	3	1	0	3	3	3	3	3	3	3	3	3	6	6	6
3	Paper	Male	36	3	5	6	5	5	3	6	5	3	6	6	4	4	5	4	5	7	4	4	5	5	4	2	5	6	0	0	2	1	1	0	0	0	0	0	0	0	0	1	0	1	0	0	4	3	3
4	Paper	Female	39	2	3	6	5	5	6	6	5	6	6	3	7	5	3	5	2	5	4	5	2	3	5	2	6	6	1	1	3	1	2	1	2	1	0	2	1	0	0	1	1	1	0	2	5	6	5
5	Paper	Female	31	3	2	6	5	6	5	4	6	3	6	3	3	7	6	3	5	6	5	7	1	2	7	2	5	5	1	1	3	3	1	3	2	0	1	1	1	1	1	2	0	1	0	1	4	4	4
6	Paper	Male	25	3	3	3	3	3	3	3	3	4	6	3	3	6	3	3	4	3	3	5	3	3	5	3	3	4	1	1	1	1	1	1	1	1	0	1	1	1	1	1	1	1	1	1	5	4	5
7	Paper	Female	31	5	5	7	5	3	7	7	7	7	7	4	2	7	5	5	5	6	5	7	7	5	5	5	3	7	0	1	1	1	1	1	1	0	1	1	1	1	1	0	0	0	0	0	6	5	5
8	Paper	Male	29	1	3	6	6	3	5	7	7	7	7	6	5	7	6	5	5	7	6	7	6	3	6	2	5	6	0	1	2	0	0	0	0	0	0	0	1	0	0	0	0	0	0	0	5	5	6
9	Paper	Female	25	5	6	6	5	5	7	6	6	5	5	4	4	6	6	5	6	5	6	5	7	6	4	7	5	4	1	1	2	1	2	1	0	1	1	1	1	2	2	2	1	1	1	2	4	6	5
10	Paper	Male	24	2	2	3	1	5	6	2	4	7	6	2	5	7	1	2	5	2	5	4	5	3	6	2	3	6	1	2	1	2	0	3	3	3	2	2	2	2	2	2	1	1	3	2	3	5	5
11	Paper	Male	55	2	3	6	3	5	5	6	6	4	2	4	4	6	4	5	4	4	3	6	6	3	4	4	5	4	2	1	3	2	2	0	1	1	0	1	3	2	3	2	2	1	1	1	2	3	5
12	Paper	Female	23	5	5	7	6	6	6	6	7	3	6	3	1	6	7	6	2	6	3	7	2	5	5	2	5	7	1	1	2	1	2	1	1	0	1	1	0	0	0	1	0	0	0	0	5	3	5
13	Paper	Female	37	5	6	7	6	5	7	7	7	7	7	7	1	6	6	7	6	6	7	7	7	6	5	6	6	7	2	2	0	2	2	1	1	2	0	1	2	2	2	2	0	2	2	1	6	5	5
14	Paper	Female	20	2	1	2	1	2	1	1	1	1	7	1	2	7	2	4	7	7	6	7	7	1	7	5	6	1	3	3	3	3	3	3	3	0	1	3	3	3	3	3	0	NA	1	2	6	6	6
15	Paper	Male	21	6	5	7	7	5	6	7	6	6	7	6	1	7	6	6	7	7	6	7	3	3	7	3	6	7	2	3	2	2	2	3	2	2	3	1	3	3	3	3	1	1	3	1	6	6	5
16	Paper	Female	23	5	5	7	6	6	6	6	7	3	6	3	1	6	7	6	2	6	3	7	2	5	5	2	5	7	1	1	2	1	2	1	1	0	1	1	0	0	0	1	0	0	0	0	5	3	5
17	Paper	Male	27	6	5	5	5	2	5	6	5	3	2	5	4	5	1	6	5	7	5	7	3	5	5	1	6	6	1	1	3	2	2	1	0	0	0	1	1	0	0	1	0	0	1	0	5	5	5
18	Paper	Female	22	4	2	6	5	6	5	7	7	5	5	5	1	7	7	5	6	4	5	6	4	3	4	5	3	7	1	1	2	1	3	2	2	1	1	1	2	3	3	1	NA	2	3	1	5	5	4
19	Paper	Female	28	2	5	6	2	2	7	6	7	7	4	5	7	6	7	7	3	5	7	6	2	5	6	1	7	7	0	1	1	1	0	0	0	0	0	0	1	0	0	0	0	0	0	0	5	5	2
20	Paper	Male	30	2	6	2	1	2	2	5	4	2	3	2	4	5	5	4	3	3	3	5	3	3	4	3	3	3	2	1	3	1	0	3	1	0	0	0	1	1	1	1	1	0	0	0	4	1	6
21	Paper	Female	22	6	7	6	6	5	7	7	7	7	5	6	1	7	6	7	5	1	6	7	6	6	4	1	7	7	3	3	3	3	2	3	1	3	3	2	3	3	3	3	1	1	3	2	6	1	6
22	Paper	Female	46	1	6	6	4	1	5	5	7	7	4	1	6	7	5	6	3	5	7	5	6	5	3	5	7	6	3	3	3	3	3	3	0	2	3	3	3	1	1	0	0	0	0	2	4	4	4
23	Paper	Male	20	2	4	6	2	5	5	6	6	7	5	5	5	7	4	6	5	4	7	5	2	3	6	1	5	5	1	1	2	1	0	1	1	1	1	2	1	1	2	1	0	1	1	1	3	6	6
24	Paper	Male	23	1	3	6	3	2	3	4	6	5	5	3	1	5	2	5	3	2	5	5	3	2	5	2	5	5	0	1	1	1	1	1	0	0	0	1	1	0	0	1	1	0	0	1	3	6	5
25	Paper	Female	22	6	7	6	6	6	7	7	7	7	2	1	7	5	7	1	1	7	7	3	7	7	1	7	7	7	2	1	1	1	1	3	0	0	1	1	3	3	3	3	2	2	2	3	4	1	2
26	Paper	Male	29	1	1	3	1	7	1	7	6	6	5	5	7	5	6	1	3	1	7	7	5	1	7	5	6	7	2	2	1	1	0	3	0	1	3	1	3	3	3	2	0	1	3	1	6	6	3
27	Paper	Male	50	5	4	6	2	2	2	5	3	7	5	1	6	5	4	2	4	3	7	6	2	1	5	2	6	4	0	1	3	2	3	3	0	0	0	1	2	2	3	0	0	1	2	1	3	5	5
28	Paper	Male	33	7	7	6	1	5	7	6	7	7	1	1	7	5	7	7	1	2	7	1	7	7	2	5	7	7	0	2	3	2	2	2	1	1	2	1	3	3	3	1	2	1	0	1	2	4	3
29	Paper	Female	20	1	1	5	7	5	2	6	6	7	7	5	1	7	5	2	7	6	6	7	1	2	7	1	2	7	1	1	2	1	2	3	2	0	1	2	2	2	3	1	0	3	0	2	6	6	6
30	Paper	Female	34	1	2	3	1	1	3	3	5	6	5	2	2	2	3	5	1	6	6	6	2	3	5	2	5	5	3	3	3	3	1	2	0	2	1	3	3	1	2	3	1	3	0	3	5	6	2
31	Paper	Female	49	1	1	7	7	7	5	7	1	1	7	1	7	7	1	3	1	5	1	7	1	1	7	1	5	7	0	0	3	3	3	0	0	0	0	1	3	2	3	2	0	2	0	2	5	6	6
32	Paper	Female	41	2	1	7	5	3	2	7	5	7	5	1	2	7	3	2	6	1	7	7	1	1	6	1	1	7	1	1	0	1	2	3	0	0	1	1	1	1	1	0	0	1	0	0	6	6	6
33	Paper	Male	28	2	1	6	3	4	6	6	5	7	7	3	7	5	7	5	4	2	7	5	3	5	1	1	3	7	0	0	0	0	0	2	0	1	0	0	2	1	2	0	1	1	1	0	3	4	6
34	Paper	Female	31	6	4	7	6	6	6	7	6	5	7	5	2	7	6	6	6	5	6	7	5	4	6	3	5	6	3	3	3	3	2	3	2	1	2	3	3	3	3	3	1	1	1	3	6	6	6
35	Paper	Male	20	3	5	2	5	3	5	3	6	7	5	3	4	4	5	5	5	7	6	2	4	5	5	3	5	4	1	1	0	2	0	0	1	1	0	1	1	0	0	2	0	0	0	1	2	4	1
36	Paper	Female	41	5	5	7	1	5	1	NA	6	6	7	1	3	5	4	4	5	4	5	7	4	5	7	4	4	5	1	1	2	2	1	1	1	1	0	2	3	2	3	3	0	3	3	2	5	4	4
37	Paper	Male	30	2	1	4	2	2	3	5	3	3	6	2	5	5	2	1	3	1	2	7	2	2	5	1	2	5	0	0	1	1	0	0	0	0	0	0	0	0	0	0	0	0	0	0	5	5	5
38	Paper	Male	38	5	6	5	3	6	5	6	5	6	6	3	5	7	5	6	6	6	6	7	5	6	6	3	6	7	3	3	2	2	1	3	2	0	1	2	3	3	2	2	0	2	1	2	6	5	3
39	Paper	Male	47	3	3	5	4	3	3	3	3	4	3	4	6	3	5	5	3	4	4	5	3	3	4	3	4	4	0	1	2	1	0	0	0	0	0	0	0	0	0	0	0	0	0	0	2	3	3
40	Paper	Male	44	2	6	7	5	5	6	7	5	7	5	5	4	7	6	7	5	3	6	5	4	5	4	3	6	6	1	1	3	3	3	3	2	1	1	2	1	1	1	1	0	0	0	0	3	6	5
41	Paper	Female	33	2	3	3	3	5	3	5	7	5	6	5	2	7	7	5	4	6	5	5	5	3	5	5	2	1	1	1	1	2	2	1	1	2	0	1	1	1	1	2	2	2	0	1	2	6	5
42	Paper	Male	27	4	3	4	2	5	4	2	4	2	7	4	5	5	5	5	7	3	5	5	5	3	7	4	6	3	1	3	3	3	3	3	3	3	0	3	3	3	3	3	1	3	2	3	4	6	6
43	Paper	Female	41	7	7	6	6	2	6	5	6	7	7	7	3	7	7	7	5	7	7	5	6	7	4	5	7	7	0	0	0	0	0	1	0	0	0	0	0	0	0	0	0	1	0	0	2	5	3
44	Paper	Female	26	1	5	7	6	2	7	7	4	7	6	1	2	7	5	6	2	1	7	7	1	7	7	1	6	7	3	1	0	2	0	3	0	0	0	1	1	2	3	2	1	1	0	1	6	6	6
45	Paper	Male	23	2	5	6	1	6	3	7	7	5	5	2	6	5	5	3	5	5	5	6	3	5	7	2	3	5	1	1	3	1	2	2	3	1	2	1	1	1	2	0	0	2	0	1	4	6	5
46	Paper	Female	21	1	2	5	6	6	5	2	5	4	5	2	6	3	6	5	2	7	3	4	2	2	3	2	5	6	0	1	2	1	0	1	0	0	0	1	0	0	1	0	0	0	0	0	3	4	3
47	Paper	Male	23	3	5	6	1	2	5	3	5	6	5	3	6	7	5	5	5	2	6	5	3	3	6	3	2	5	1	1	2	1	3	3	3	0	0	2	1	2	1	1	2	2	0	2	3	5	6
48	Paper	Male	29	3	3	6	5	5	5	5	5	4	7	4	4	5	5	4	5	5	4	5	4	3	5	4	5	5	1	2	1	1	3	1	1	2	0	0	1	2	2	2	2	2	1	0	4	4	4
49	Paper	Female	28	3	5	5	1	3	2	4	5	5	5	3	5	6	5	4	6	2	5	5	5	3	5	3	6	5	0	1	0	1	0	2	1	0	0	1	1	1	1	0	0	0	1	1	5	4	5
50	Paper	Male	29	3	2	5	1	5	2	5	6	6	6	4	2	4	5	3	2	2	5	6	2	2	4	2	6	5	0	0	1	0	1	0	0	0	0	0	0	0	0	0	0	0	0	0	3	5	4
51	Paper	Female	24	5	5	6	7	6	6	7	6	7	7	3	1	7	5	6	6	5	6	6	6	5	6	3	2	6	3	3	3	3	3	3	3	2	3	3	3	3	3	3	3	0	3	3	5	6	6
52	Paper	Male	22	6	3	4	4	5	3	4	4	6	6	4	4	4	5	5	3	4	5	4	5	4	3	5	4	3	0	0	1	1	0	1	0	0	0	0	1	2	3	0	0	1	2	1	2	3	5
53	Paper	Female	27	3	5	5	5	5	6	6	7	3	3	3	4	5	5	5	4	5	2	5	3	5	5	3	5	5	0	1	1	1	2	1	0	1	1	0	0	0	0	0	1	0	0	1	4	4	5
54	Paper	Female	24	6	3	6	4	6	7	6	7	5	1	3	5	3	4	7	1	6	5	6	7	3	4	5	6	7	1	1	0	1	1	1	0	0	1	1	1	0	0	0	0	2	0	2	5	5	5
55	Paper	Female	28	1	6	6	2	4	7	6	5	7	7	1	5	7	5	6	7	1	7	7	5	6	7	4	7	7	0	1	1	1	1	0	0	0	0	1	3	3	3	1	0	0	1	1	6	6	6
56	Paper	Male	25	2	5	6	6	5	5	5	7	7	5	7	6	5	7	6	5	6	6	4	5	5	5	5	6	5	1	1	2	1	3	2	1	0	1	1	2	3	3	1	0	1	0	1	2	4	4
57	Paper	Female	22	7	5	6	1	6	6	3	7	6	5	3	4	5	6	7	2	7	3	3	6	6	5	2	5	5	1	3	3	1	1	2	0	1	2	1	2	1	2	2	2	2	0	2	3	4	2
58	Paper	Male	25	2	6	7	4	6	5	7	6	6	5	2	1	7	3	5	7	7	7	7	6	5	1	4	3	6	1	0	0	1	0	0	1	0	0	0	0	0	0	0	1	0	0	0	3	5	5
59	Paper	Male	29	5	3	3	2	2	5	4	3	6	6	2	4	7	5	4	5	1	5	5	2	5	4	2	4	5	0	1	0	1	0	0	0	1	0	1	0	0	0	0	0	0	0	0	4	5	2
60	Paper	Male	23	4	5	6	6	3	2	5	6	6	7	5	3	7	5	3	5	7	6	5	6	3	7	5	3	3	1	1	3	1	NA	2	2	2	1	2	2	2	3	1	2	2	2	1	3	6	6
61	Online	Male	50	4	3	6	2	3	5	5	6	5	6	4	4	4	5	4	5	4	5	5	6	4	4	6	4	4	1	1	2	1	2	1	0	0	0	1	0	1	2	0	0	1	0	1	4	6	5
62	Online	Male	42	1	1	7	1	6	4	1	1	1	7	2	2	2	3	2	2	6	2	6	2	1	5	1	2	1	0	1	0	1	0	0	1	0	0	1	0	0	0	0	0	0	0	0	4	3	4
63	Online	Male	41	2	2	2	3	3	3	3	4	5	6	3	5	3	5	4	3	5	5	5	3	3	3	3	5	3	0	0	0	0	0	0	0	0	0	0	0	0	0	0	0	0	0	0	4	3	1
64	Online	Male	51	4	5	6	3	4	5	3	5	6	7	4	3	7	6	6	4	3	7	5	5	5	3	5	5	6	0	0	3	1	0	0	0	0	0	1	0	0	0	0	0	0	0	0	4	3	5
65	Online	Female	47	1	6	6	3	5	3	5	6	3	5	3	1	6	5	2	6	6	4	7	6	3	5	4	1	7	1	1	1	2	2	1	1	0	2	0	2	1	1	0	0	0	2	0	5	6	3
66	Online	Male	44	1	5	3	5	5	1	1	1	7	1	7	2	7	6	3	4	4	5	5	6	5	3	6	5	4	0	0	3	0	0	0	0	0	0	0	0	0	0	0	0	0	0	0	4	6	4
67	Online	Male	46	1	3	4	4	4	4	4	1	4	7	1	4	7	4	4	4	5	4	7	4	4	7	4	4	4	1	1	2	1	0	0	0	1	0	2	3	2	2	2	2	0	0	2	6	6	6
68	Online	Male	31	3	2	6	2	7	3	5	5	6	6	5	2	7	5	5	7	5	5	5	4	3	7	5	3	4	1	1	2	3	1	2	1	2	1	2	2	2	3	2	3	2	2	2	5	4	5
69	Online	Male	44	3	2	7	2	6	6	7	5	5	6	3	1	6	6	4	7	3	5	7	1	3	7	1	7	7	1	1	2	3	1	0	1	2	0	1	3	2	2	2	2	1	1	1	6	6	5
70	Online	Female	47	5	6	5	3	6	6	5	6	4	6	3	4	4	5	5	4	5	3	7	2	5	5	1	3	3	1	1	3	3	3	0	1	0	1	2	1	0	0	0	0	0	1	0	4	3	4
71	Online	Male	52	1	1	7	1	1	1	7	1	1	7	1	1	7	1	7	7	1	1	7	1	1	7	1	7	1	3	3	3	3	3	3	3	3	3	2	3	3	3	3	3	3	3	2	6	6	6
72	Online	Male	46	1	5	1	4	3	6	6	6	7	4	4	1	6	5	4	5	4	5	5	1	4	4	5	3	5	1	1	2	1	0	0	1	0	0	1	1	1	1	1	1	2	1	1	3	6	5
73	Online	Male	55	1	1	4	1	4	4	4	5	5	4	4	4	4	5	4	3	4	5	4	1	1	4	1	3	3	0	0	2	1	0	0	0	1	0	1	3	3	2	2	0	1	2	1	2	4	3
74	Online	Female	41	1	1	4	1	2	1	6	4	1	4	1	1	6	1	1	4	1	1	4	4	4	4	4	4	4	0	0	0	1	0	0	0	0	0	0	0	0	0	0	0	0	0	0	5	6	5
75	Online	Male	49	5	4	5	5	6	6	6	6	5	7	6	4	5	4	5	5	2	3	5	3	5	6	5	2	5	2	2	3	3	3	1	2	3	3	2	2	2	3	1	2	3	2	2	2	6	5
76	Online	Female	40	1	1	7	6	1	1	4	3	5	7	3	1	7	7	1	7	1	5	7	3	1	7	1	5	7	3	1	3	2	3	1	0	1	1	2	3	1	2	3	0	2	0	1	6	6	6
77	Online	Female	51	5	5	6	6	5	5	7	7	7	7	7	6	7	7	6	7	5	7	7	6	6	7	7	5	7	3	3	3	3	3	3	3	0	3	3	3	3	3	3	3	3	3	3	6	1	6
78	Online	Female	48	1	1	7	1	7	1	1	1	1	7	4	1	7	5	1	7	1	1	7	1	1	7	1	7	1	3	3	3	3	3	3	3	3	3	3	3	3	3	3	3	3	3	3	6	6	6
79	Online	Male	38	1	2	7	2	5	4	5	7	5	5	2	3	7	4	3	6	5	4	7	5	3	6	5	4	6	1	1	1	2	1	1	1	0	0	1	1	0	0	1	0	1	1	1	5	3	6
80	Online	Female	53	1	1	6	2	1	2	2	2	1	6	2	2	7	3	2	5	2	2	2	1	2	6	2	2	1	3	2	0	3	0	3	0	0	0	2	3	1	1	0	0	0	2	1	5	4	3
81	Online	Female	47	3	6	4	5	4	6	5	4	3	5	5	5	7	5	5	5	2	3	7	5	5	4	3	4	4	2	3	3	2	3	3	1	0	1	1	3	2	2	2	0	1	2	1	4	6	4
82	Online	Male	41	1	1	5	1	1	1	3	1	5	1	1	4	5	3	1	5	1	6	7	1	4	6	1	2	4	0	0	0	0	0	0	0	0	0	0	0	0	0	1	0	0	0	0	5	4	4
83	Online	Female	36	3	1	4	5	7	4	6	2	2	5	1	1	6	3	4	5	1	2	5	1	2	5	2	1	5	2	3	3	3	2	1	0	0	0	3	3	3	3	3	3	2	3	3	5	6	3
84	Online	Male	49	4	5	5	5	4	4	6	5	2	7	3	2	6	4	4	4	2	2	5	4	5	5	3	5	5	3	0	1	1	1	0	1	0	0	0	2	0	1	1	0	1	0	0	4	5	3
85	Online	Male	34	1	1	2	4	2	1	5	6	5	5	1	2	5	6	1	3	6	5	6	6	1	6	5	2	1	0	0	0	0	0	0	0	0	0	0	1	1	1	0	0	1	0	1	6	5	4
86	Online	Male	52	1	1	1	1	1	1	1	3	4	2	1	1	1	4	1	1	1	6	2	3	1	5	1	4	1	1	3	3	0	0	3	0	0	0	1	1	3	3	1	0	1	2	1	2	1	5
87	Online	Female	51	4	4	4	4	4	4	4	4	4	4	4	4	4	4	4	4	4	4	4	4	4	4	4	4	4	1	2	3	2	2	2	1	1	1	2	2	2	2	2	2	3	3	2	5	4	5
88	Online	Male	46	3	2	4	1	3	2	4	4	5	6	5	1	6	5	4	5	4	5	5	2	2	5	3	6	5	1	1	1	3	2	0	0	0	2	0	1	1	1	1	1	1	1	1	5	4	4
89	Online	Male	47	5	1	1	2	1	6	7	4	7	4	2	2	7	4	5	7	6	5	7	3	1	7	1	1	5	0	0	2	1	0	3	2	3	0	0	2	2	2	2	0	1	2	0	5	6	5
90	Online	Male	41	4	5	5	5	5	5	5	5	5	5	5	5	5	5	4	5	5	5	3	5	5	3	5	4	5	1	1	1	1	1	1	1	1	1	2	2	2	2	2	2	1	1	1	2	4	3
91	Online	Female	38	2	1	6	1	1	3	2	5	5	5	4	4	5	4	5	4	3	5	5	4	5	6	2	6	2	0	1	0	0	0	0	0	2	0	0	0	0	0	0	0	1	0	0	3	6	3
92	Online	Female	33	1	5	1	1	7	2	1	7	7	7	7	2	7	3	6	6	7	5	7	7	4	6	6	4	7	3	3	3	3	3	3	3	3	3	1	3	3	3	3	3	3	3	2	6	6	5
93	Online	Male	40	4	5	7	4	4	4	7	6	7	7	5	7	7	4	5	7	3	7	7	3	5	4	4	6	3	0	0	1	0	0	1	0	0	0	0	1	1	1	1	0	0	0	0	6	6	5
94	Online	Female	58	1	1	2	5	1	5	5	5	4	7	3	1	1	5	2	1	5	4	7	5	2	6	5	3	2	1	1	3	3	3	3	0	0	2	3	3	3	3	3	0	3	1	3	4	1	2
95	Online	Male	38	2	2	6	1	7	1	1	1	7	7	1	1	7	7	1	7	1	7	7	1	1	7	1	1	7	3	2	2	3	2	2	3	3	2	2	2	2	3	3	3	3	3	2	6	6	6
96	Online	Male	41	4	5	3	1	5	1	6	6	6	6	2	3	6	3	2	6	2	5	6	2	2	6	2	3	5	2	2	2	2	2	2	2	1	2	2	2	0	2	2	2	2	2	1	6	5	5
97	Online	Male	43	6	6	4	4	4	6	7	7	5	1	3	1	7	4	3	7	1	6	7	4	6	2	4	2	7	2	2	1	3	2	2	3	2	0	2	3	2	3	3	1	0	2	1	6	6	4
98	Online	Male	49	3	4	6	1	1	2	5	4	2	1	1	4	1	4	1	1	2	3	7	1	2	4	1	3	1	0	0	1	0	0	0	0	0	0	0	2	0	1	3	0	2	0	1	3	2	4
99	Online	Male	38	2	3	6	1	3	3	4	3	3	5	3	3	5	3	3	5	3	3	6	5	2	6	2	3	5	1	1	1	1	1	1	0	0	0	1	0	1	1	0	0	1	0	1	5	5	4
100	Online	Female	43	3	4	6	4	5	4	6	6	3	3	3	4	7	4	4	7	3	3	4	3	4	4	3	4	5	1	0	2	3	2	0	1	1	0	1	1	0	0	1	1	0	0	0	5	3	4
101	Online	Male	49	5	3	1	1	2	6	5	6	2	6	1	6	2	5	5	6	7	5	7	1	1	1	1	2	2	2	1	2	3	0	0	2	0	1	1	1	1	2	2	2	0	0	1	5	6	6
102	Online	Male	57	1	1	7	1	1	1	3	3	4	2	2	6	2	2	2	2	2	2	6	2	2	6	2	6	2	2	2	2	2	2	2	2	2	2	2	2	2	2	2	2	2	2	2	6	3	4
103	Online	Female	30	5	5	6	4	5	6	6	6	5	5	5	2	6	6	6	6	6	6	6	5	5	5	3	5	5	2	2	1	2	2	1	1	0	1	1	1	2	2	1	1	2	1	1	5	5	4
104	Online	Female	36	5	5	6	5	5	5	6	5	5	4	5	4	6	6	6	5	6	6	6	5	6	6	5	6	6	1	1	1	1	1	1	1	1	0	1	1	2	2	2	1	1	1	1	5	3	5
105	Online	Male	31	4	5	5	2	4	3	5	5	5	3	4	4	5	5	5	4	6	5	4	4	4	4	4	4	3	2	2	2	3	0	2	2	2	1	0	2	3	3	1	1	1	2	0	4	5	4
106	Online	Female	47	1	1	2	3	1	5	3	3	6	1	1	2	5	4	6	1	1	5	2	2	2	3	2	3	4	3	2	3	3	0	2	0	0	3	1	1	3	3	2	1	2	1	1	5	5	3
107	Online	Male	32	5	4	6	6	5	5	6	6	6	5	5	6	7	7	5	7	7	6	7	4	4	7	1	6	6	1	3	2	3	2	3	1	1	3	1	3	3	3	1	1	2	1	1	4	6	5
108	Online	Male	42	1	1	7	1	1	1	1	1	1	1	1	7	1	1	1	1	1	1	7	1	1	7	1	7	1	1	1	1	2	1	2	3	1	2	0	0	0	0	1	0	2	0	0	2	5	2
109	Online	Male	35	3	7	7	6	6	7	7	7	5	6	6	5	7	6	6	7	5	6	7	6	6	7	3	6	7	1	0	1	1	1	2	0	0	0	1	0	0	0	0	0	1	0	1	6	6	6
110	Online	Male	43	1	2	4	2	1	3	5	5	6	7	1	3	7	3	2	6	1	3	7	1	2	5	2	5	5	3	3	3	2	2	3	3	2	2	3	3	3	2	2	0	2	2	2	5	5	6
111	Online	Female	57	1	5	3	3	1	5	6	5	6	3	2	1	4	5	5	6	2	5	4	3	5	6	1	2	6	2	1	0	1	0	0	0	1	1	1	1	1	1	0	0	0	0	1	5	5	6
112	Online	Female	25	1	1	7	1	1	1	5	5	4	7	3	6	7	5	3	6	2	3	7	5	1	7	5	4	7	3	3	3	3	3	3	3	3	3	3	3	3	3	3	3	1	3	3	6	6	6
113	Online	Female	49	1	1	7	1	1	1	1	1	1	1	1	7	1	1	1	1	1	1	7	1	1	7	1	7	1	3	3	3	3	3	3	3	3	3	2	3	3	3	3	3	3	3	2	6	6	3
114	Online	Male	24	1	1	4	1	4	1	1	1	1	7	1	1	7	1	1	7	1	1	7	4	1	7	4	4	1	0	1	3	0	0	1	0	0	0	1	3	3	3	3	3	0	0	2	6	3	6
115	Online	Male	62	1	5	2	3	3	3	6	5	6	4	3	2	5	6	4	5	5	6	5	5	5	4	3	4	6	2	3	0	3	2	3	1	0	2	2	3	2	2	2	1	0	2	1	4	3	5
116	Online	Female	31	3	2	4	2	4	3	6	5	4	7	2	2	7	3	3	5	3	3	6	4	4	4	3	4	4	2	2	1	2	1	1	1	2	2	3	1	1	1	1	1	1	0	2	6	6	5
117	Online	Female	55	3	6	6	1	2	4	6	2	3	7	3	2	2	3	4	4	1	3	7	1	5	4	1	5	4	3	3	3	2	3	3	0	0	3	3	3	3	3	3	0	1	3	3	6	6	5
118	Online	Female	38	3	4	6	6	5	5	6	6	5	6	5	4	7	6	5	4	6	5	7	4	4	5	4	5	7	1	2	2	1	0	3	0	1	1	2	3	3	3	3	1	1	1	2	5	6	6
119	Online	Male	40	1	3	4	2	5	3	2	3	2	5	1	5	2	4	3	6	2	3	4	2	3	6	4	3	2	0	0	1	1	0	0	0	0	0	0	0	0	0	0	0	0	0	0	4	4	2
120	Online	Male	48	5	4	4	3	4	4	5	5	3	5	4	4	5	5	4	4	4	4	4	4	4	4	4	3	4	0	0	1	1	0	0	0	0	0	0	0	0	0	0	0	0	0	0	5	5	5
121	Online	Male	38	4	4	4	4	4	4	4	4	4	4	4	4	4	4	4	4	4	4	4	4	4	4	4	4	4	1	1	1	1	1	1	1	1	1	1	1	1	1	1	1	1	1	1	5	2	5
122	Online	Female	41	5	5	4	4	4	4	4	5	4	4	4	4	4	5	4	4	3	4	5	4	3	5	4	4	3	1	0	1	1	1	0	0	0	0	0	0	0	0	0	0	0	0	0	4	3	1
123	Online	Male	44	1	1	7	1	1	1	3	3	1	5	1	3	5	1	1	5	1	1	7	1	1	7	1	7	1	3	3	3	3	0	2	0	1	0	2	1	0	0	2	1	0	0	1	6	6	6
124	Online	Male	30	3	1	2	1	4	2	4	4	4	3	1	2	6	2	4	4	4	4	5	1	3	3	1	1	3	2	1	0	1	1	1	1	1	0	1	1	1	1	0	1	0	1	1	4	6	6
125	Online	Female	45	5	5	3	5	5	5	5	5	4	6	5	3	6	5	5	6	6	5	4	5	5	3	5	3	4	1	3	3	3	3	3	3	1	3	2	3	3	3	2	1	3	3	2	6	1	5
126	Online	Female	37	3	6	7	5	3	6	7	6	7	6	6	2	7	4	7	3	7	7	6	5	7	6	4	6	7	1	2	2	2	2	2	1	3	1	2	3	3	3	2	2	3	2	3	5	5	6
127	Online	Male	36	1	1	7	1	1	1	5	1	2	3	1	2	5	1	1	4	7	4	4	1	1	4	1	2	5	1	1	1	1	1	1	1	2	0	0	1	0	1	1	1	0	0	0	4	3	4
128	Online	Male	48	5	5	4	1	5	3	7	4	5	6	2	2	5	2	3	7	1	6	7	1	3	7	3	4	6	3	2	3	2	1	3	3	2	2	3	2	2	3	3	2	1	2	3	6	6	6
129	Online	Male	48	5	4	2	6	4	4	5	4	4	6	2	4	6	6	6	6	3	6	7	3	2	6	5	4	5	2	2	2	3	3	3	2	1	0	1	2	1	1	1	0	0	1	1	6	1	5
130	Online	Female	27	1	1	1	1	1	1	1	5	1	7	1	1	1	1	1	1	1	1	7	1	1	7	1	1	1	1	1	2	1	3	1	1	2	1	0	1	1	1	3	3	2	0	2	5	4	6
131	Online	Male	32	6	3	7	6	6	7	6	7	7	5	6	1	6	6	6	5	6	6	7	5	3	6	3	7	7	2	1	2	1	0	0	0	1	1	2	2	1	1	1	0	0	1	1	3	6	5
132	Online	Male	53	3	5	5	3	5	4	5	5	5	2	2	2	5	4	3	7	2	4	7	1	5	6	1	4	6	3	2	3	3	2	0	1	2	0	2	1	2	2	0	0	1	1	3	6	6	4
133	Online	Male	51	3	3	4	2	3	4	4	4	6	5	3	4	6	3	3	4	3	5	5	4	3	5	3	4	5	1	1	1	3	3	3	1	0	0	3	3	3	3	1	0	0	3	3	6	5	6
134	Online	Male	51	4	3	3	1	4	4	5	3	4	7	1	2	6	3	3	5	1	6	4	2	1	7	1	3	6	3	3	3	3	3	3	0	0	2	1	1	2	3	0	0	2	2	2	6	6	4
135	Online	Female	45	5	5	4	4	5	5	4	5	5	5	5	4	5	5	5	4	5	5	3	5	5	3	5	3	5	0	0	0	0	0	0	0	0	0	0	0	0	0	0	0	0	0	0	3	4	3
136	Online	Male	45	1	1	6	1	1	2	2	3	4	1	1	4	4	4	4	4	3	4	4	5	4	3	5	3	4	0	1	1	1	1	1	0	2	1	0	0	0	1	0	0	1	1	0	3	4	4
137	Online	Female	33	2	2	6	3	5	6	5	6	4	4	4	4	4	3	5	4	2	4	4	3	4	4	1	4	5	1	1	1	1	1	1	1	1	0	1	1	0	0	0	0	2	0	1	5	5	6
138	Online	Male	42	5	4	5	2	5	6	5	7	4	5	1	3	6	5	4	7	3	3	7	4	3	5	4	3	4	0	1	3	2	1	1	1	1	0	1	1	0	1	1	1	0	0	2	6	6	3
139	Online	Male	52	2	5	6	2	3	4	2	5	6	2	3	4	4	3	6	3	3	3	6	6	6	6	2	4	2	1	2	0	1	3	1	0	0	0	1	2	0	1	1	0	0	1	2	5	3	2
140	Online	Male	33	4	3	3	3	4	4	4	4	4	6	5	3	4	4	4	4	4	5	6	4	4	4	4	3	5	1	1	1	2	2	1	1	1	0	1	1	1	2	2	1	1	1	1	4	5	4
141	Online	Female	27	3	3	5	4	4	2	2	5	2	5	4	3	5	3	3	5	5	3	5	5	3	5	5	5	3	1	2	2	2	1	1	2	0	2	2	3	0	0	0	0	0	0	2	3	3	2
142	Online	Male	45	5	5	6	6	6	6	7	7	6	6	6	2	6	3	3	7	3	7	6	7	7	4	6	6	1	3	3	3	3	1	3	2	3	3	3	3	3	3	3	3	3	3	3	6	6	6
143	Online	Male	34	1	1	7	5	1	1	5	5	5	5	1	2	6	3	1	1	1	1	4	1	1	7	1	7	1	1	0	1	1	1	1	0	0	0	1	1	0	1	0	0	0	0	1	3	5	5
144	Online	Male	51	1	5	7	5	5	1	6	5	7	2	2	1	7	6	2	5	3	6	7	2	5	5	5	5	6	0	1	0	0	1	1	0	0	0	0	0	0	1	0	0	0	0	0	6	3	6
145	Online	Male	52	5	2	6	5	6	2	6	6	6	5	2	4	3	4	2	6	5	6	6	2	2	6	4	2	5	2	3	3	3	2	3	1	2	0	2	2	2	2	2	2	0	3	2	5	6	5
146	Online	Female	45	3	3	4	4	4	4	5	5	5	6	4	4	6	4	5	4	5	6	7	5	4	4	4	4	5	0	0	1	0	0	1	0	0	0	1	0	1	1	0	1	0	0	0	4	3	5
147	Online	Male	33	1	1	7	1	1	1	1	1	1	1	1	7	1	1	1	1	1	1	7	1	1	7	1	7	1	0	0	0	0	0	0	0	0	0	3	3	3	3	3	3	3	3	2	2	5	2
148	Online	Male	36	1	1	6	1	1	1	1	1	1	2	2	6	1	1	1	2	1	1	6	1	1	7	1	7	1	3	3	3	3	3	0	3	3	0	2	0	3	3	3	3	0	0	2	4	1	3
149	Online	Male	49	3	3	4	4	4	4	5	5	4	5	5	3	5	5	5	5	5	5	3	5	5	3	5	3	5	1	1	1	1	1	1	1	1	1	1	2	1	2	2	2	2	3	1	4	4	3
150	Online	Female	55	4	4	7	5	5	5	6	5	6	5	4	2	6	6	5	5	5	6	6	5	5	4	3	4	6	0	2	3	1	3	1	1	0	1	2	2	1	2	1	1	1	2	2	4	5	5
151	Online	Male	25	1	1	7	7	1	4	7	1	7	7	1	7	7	4	3	3	3	3	1	1	7	7	7	1	7	0	0	0	3	0	0	0	3	0	2	3	3	3	0	3	0	0	2	6	6	6
152	Online	Male	45	2	3	4	2	2	4	3	2	5	4	2	2	4	2	4	6	2	6	6	1	3	4	2	6	5	0	2	1	1	0	3	0	0	0	0	2	1	1	0	0	1	1	0	5	4	5
153	Online	Female	24	7	2	6	7	7	7	6	7	7	7	7	6	7	7	7	6	7	7	6	6	7	7	5	6	7	2	3	3	3	2	3	3	3	1	2	3	3	3	3	1	2	2	3	3	6	6
154	Online	Female	27	5	3	7	5	6	5	7	6	3	7	5	3	7	3	6	7	3	4	7	1	3	7	1	2	7	3	3	2	3	3	3	1	3	2	1	1	1	1	2	3	3	3	1	6	6	6
155	Online	Female	33	3	5	5	5	2	5	6	6	6	6	6	4	5	7	6	4	7	7	4	3	5	3	3	5	6	1	2	3	2	2	2	3	1	1	1	2	1	1	2	1	3	1	1	4	6	4
156	Online	Male	38	3	4	4	3	2	3	2	4	2	3	2	5	4	3	4	3	4	4	4	3	3	5	4	5	3	0	1	0	1	1	0	0	1	0	0	1	0	0	0	0	0	0	0	4	4	3
157	Online	Female	32	6	7	4	3	6	5	6	5	6	4	4	3	5	4	4	4	5	5	6	4	5	3	5	4	5	2	2	1	2	1	2	0	2	2	1	2	2	2	1	2	2	1	1	3	5	5
158	Online	Female	37	4	4	6	4	3	4	5	5	4	4	5	4	4	4	4	4	4	4	6	5	4	4	4	4	4	1	1	2	1	1	1	1	0	1	1	3	2	2	2	3	3	0	2	5	5	4
159	Online	Female	22	5	5	6	6	5	5	7	7	6	6	7	6	7	7	5	6	7	6	7	7	6	7	7	6	7	2	2	2	3	3	3	1	0	1	1	2	2	2	1	1	2	0	1	4	6	5
160	Online	Male	55	4	4	4	1	7	4	1	7	4	3	1	4	1	7	4	4	4	4	1	7	4	4	7	4	1	0	0	1	1	1	0	0	0	0	0	0	0	1	0	1	1	0	0	1	1	2
161	Online	Male	27	3	3	3	5	5	3	6	5	5	6	3	3	6	5	5	5	5	5	3	6	5	3	5	5	5	1	0	1	1	0	0	1	0	0	1	1	1	1	0	1	1	0	1	4	4	4
162	Online	Female	37	3	4	6	4	3	4	5	5	5	5	4	4	5	2	4	4	3	5	7	3	4	6	3	4	5	1	2	3	2	2	1	1	1	1	1	3	3	3	2	1	2	2	2	4	5	5
163	Online	Female	38	2	2	5	5	4	2	6	5	6	4	3	3	6	6	3	5	5	6	7	5	6	4	4	6	6	2	3	3	3	2	3	2	3	2	3	3	3	3	3	0	3	2	2	4	6	5
164	Online	Female	55	1	3	5	1	1	2	5	5	6	7	4	1	7	4	4	7	6	6	7	6	6	7	6	7	7	1	1	3	3	3	1	0	2	0	2	2	3	3	3	3	3	2	3	6	5	1
165	Online	Female	35	4	4	4	5	4	4	5	4	4	5	4	4	5	4	4	5	4	4	5	5	4	4	4	4	5	1	1	1	1	1	1	1	0	1	1	1	1	1	1	1	0	1	1	5	5	5
166	Online	Male	25	4	4	4	4	4	4	4	4	4	4	4	4	4	4	4	4	4	4	4	4	4	4	4	4	4	1	1	1	1	1	1	1	1	1	1	1	1	1	1	1	1	1	1	5	2	5
167	Online	Female	40	4	4	5	3	3	3	5	5	4	5	4	4	4	4	4	4	5	5	3	4	4	4	4	4	4	3	3	3	3	3	3	1	1	3	2	2	2	2	2	2	2	2	2	3	4	3
168	Online	Female	51	4	4	4	4	4	4	4	4	4	4	4	4	4	4	4	4	4	4	4	4	4	4	4	4	4	3	3	3	3	3	3	3	3	3	3	3	3	3	3	3	3	3	3	5	6	5
169	Online	Male	64	1	1	1	6	1	1	7	7	1	1	1	1	1	1	1	7	1	1	7	1	1	7	1	7	7	0	0	0	0	1	3	0	0	0	0	0	0	0	0	0	0	0	0	6	6	1
170	Online	Male	55	3	4	3	4	3	4	5	4	3	4	5	4	3	4	5	4	3	4	3	4	3	4	5	4	3	1	2	1	2	1	2	1	2	1	2	1	2	1	2	1	2	1	2	4	3	4
171	Online	Male	48	3	2	5	4	5	4	5	5	3	7	3	1	6	5	4	4	5	3	6	3	3	4	4	4	7	2	2	1	2	3	3	2	1	3	2	1	1	1	1	2	1	3	2	5	4	4
172	Online	Male	30	4	4	5	2	5	4	5	3	2	5	4	5	5	5	3	5	2	3	3	3	3	5	3	5	3	0	1	1	0	1	1	0	1	1	1	1	1	1	0	0	1	1	0	5	3	5
173	Online	Male	32	2	5	4	2	3	4	2	5	4	5	3	3	5	5	4	4	2	5	5	3	4	5	3	4	5	1	1	2	1	0	3	1	0	1	1	2	1	1	0	0	1	1	1	4	5	5
174	Online	Male	36	2	1	1	7	7	6	7	7	2	7	6	1	7	7	7	7	6	3	4	6	6	6	6	6	7	1	1	3	3	3	3	3	3	2	2	1	2	3	3	1	2	2	2	5	5	6
175	Online	Female	37	3	3	5	1	5	3	6	5	5	5	3	4	6	6	3	6	5	3	6	2	3	6	2	4	6	1	1	2	2	2	2	2	1	1	1	2	2	2	2	3	1	1	1	4	5	5
176	Online	Female	23	3	1	7	2	4	1	7	4	4	5	4	1	7	4	3	7	3	3	7	4	2	6	4	2	7	2	3	1	3	2	3	1	1	2	0	3	3	3	2	1	2	2	0	6	6	3
177	Online	Male	55	1	1	7	5	1	1	6	6	5	2	1	3	2	1	1	1	1	5	7	1	1	7	1	4	1	0	0	2	2	2	0	2	0	0	0	0	0	0	1	0	0	0	0	5	5	3
178	Online	Male	32	3	5	4	3	4	5	4	4	5	5	4	4	5	5	5	4	5	5	4	4	5	3	4	4	5	1	1	1	2	2	1	1	1	1	0	1	1	2	0	0	1	1	0	4	4	4
179	Online	Male	46	3	5	6	5	6	5	6	5	7	4	6	1	6	6	5	5	6	7	5	6	5	3	6	5	7	1	2	2	2	2	3	1	0	1	2	1	1	2	1	0	2	0	2	4	3	5
180	Online	Male	35	3	3	5	3	3	3	3	3	6	5	3	3	7	3	1	6	1	6	7	1	1	7	1	7	1	3	3	3	3	3	3	2	0	3	1	0	1	3	1	1	0	2	1	6	6	6
181	Online	Male	34	5	3	1	2	1	5	7	5	5	4	2	6	5	5	4	5	2	5	7	6	4	4	2	7	6	1	1	1	1	0	0	1	0	0	0	1	1	0	0	0	1	1	0	5	6	4
182	Online	Female	27	5	4	5	2	6	4	6	4	7	4	4	5	4	4	4	4	3	4	5	4	4	5	3	5	3	2	2	3	2	2	3	2	1	3	1	1	3	3	3	0	1	3	1	3	4	3
183	Online	Male	31	4	5	5	3	4	4	5	5	5	4	4	4	4	4	4	4	4	4	4	4	4	4	4	4	4	0	0	3	1	0	1	0	0	0	1	0	0	0	0	0	0	0	0	5	4	4
184	Online	Female	20	5	3	1	1	5	3	2	6	3	7	1	5	5	3	5	1	3	3	4	2	2	7	1	3	2	0	1	1	1	2	1	0	0	0	1	2	2	1	0	3	1	0	1	1	5	5
185	Online	Male	41	1	3	6	3	7	3	5	5	7	5	4	1	5	5	5	5	5	7	5	3	3	5	3	5	3	0	1	1	0	0	1	0	0	0	1	3	0	1	0	0	1	1	1	2	6	5
186	Online	Male	26	2	6	7	2	2	6	7	7	6	2	6	5	7	6	6	6	2	6	7	2	6	6	4	6	7	3	3	3	3	3	3	2	2	3	3	3	3	3	2	0	0	3	2	6	5	4
187	Online	Male	53	4	4	6	2	2	3	6	3	5	7	4	3	6	5	5	5	5	6	5	6	3	4	4	4	7	2	1	2	0	0	1	2	2	0	1	1	1	1	0	3	0	3	1	3	6	4
188	Online	Male	51	1	2	4	2	2	2	2	2	2	5	2	5	5	4	2	4	3	3	6	2	2	6	2	2	4	2	1	1	1	1	1	0	0	0	1	0	0	0	0	0	0	0	0	5	3	3
189	Online	Male	49	2	3	4	4	2	5	5	5	5	4	4	3	4	4	5	4	5	5	4	4	4	4	4	4	4	0	0	3	1	0	0	0	0	0	1	1	1	1	1	0	1	1	1	4	5	3
190	Online	Female	42	1	1	1	7	7	1	7	5	7	7	1	1	7	1	1	7	7	7	7	1	1	7	1	7	1	3	3	3	3	3	3	3	3	3	3	3	3	3	3	3	3	3	3	6	1	6
191	Online	Female	33	3	4	4	1	7	1	1	7	1	7	7	1	7	7	1	7	1	1	7	1	1	1	1	7	1	0	1	2	0	2	0	0	0	0	0	1	1	2	0	0	0	2	0	3	6	6
192	Online	Male	37	1	1	1	2	4	1	1	1	1	7	1	1	6	1	1	6	1	2	6	1	1	6	1	1	2	2	3	1	3	0	3	1	2	1	3	1	3	3	2	0	2	2	3	6	5	5
193	Online	Male	37	3	3	3	5	3	5	6	6	3	4	1	3	1	1	6	3	5	3	7	5	1	3	5	4	3	1	1	0	3	2	2	1	1	1	1	1	1	1	1	0	1	1	1	4	3	4
194	Online	Male	30	4	5	4	1	5	4	4	5	7	5	4	3	7	4	4	5	6	5	4	5	5	5	4	6	5	0	0	0	1	0	0	0	0	0	0	1	0	1	0	0	1	1	0	2	5	4
195	Online	Female	44	4	4	3	4	4	4	4	4	4	3	4	3	5	4	4	5	3	4	6	4	4	4	3	4	3	1	2	1	3	2	2	3	1	1	0	2	2	1	1	3	1	2	0	4	2	4
196	Online	Female	40	1	1	7	1	1	1	1	4	2	5	3	3	5	5	6	2	1	5	3	3	2	3	5	2	4	1	1	1	1	3	0	0	3	0	1	3	1	1	1	1	1	1	1	5	5	3
197	Online	Male	22	5	4	3	5	5	4	1	5	4	3	4	4	3	6	4	4	7	4	4	4	4	4	4	4	1	0	0	0	0	0	0	0	0	0	1	0	0	0	0	0	0	0	1	3	4	6
198	Online	Male	45	1	1	4	5	4	1	7	5	2	7	1	1	7	1	1	7	5	2	7	5	1	7	1	1	7	3	1	3	3	3	3	0	0	3	2	3	3	1	3	0	2	1	2	6	6	6
199	Online	Male	44	5	5	6	5	5	3	6	5	6	7	5	1	7	5	5	6	3	5	7	6	4	6	3	7	3	3	3	3	3	2	3	1	2	3	3	3	3	3	3	3	2	2	3	5	4	5
200	Online	Female	42	5	5	1	7	4	6	7	7	7	5	5	3	7	7	7	6	7	7	5	7	6	4	6	3	7	3	3	3	3	3	3	2	3	3	3	3	3	3	3	2	3	3	3	3	6	1
201	Online	Female	33	4	5	5	4	3	5	5	5	3	4	3	2	6	3	5	4	5	3	6	2	5	6	1	4	3	2	3	3	3	2	3	3	2	2	3	3	2	2	2	1	1	1	3	5	6	2
202	Online	Male	32	1	5	2	7	1	5	5	5	5	3	5	1	6	2	5	5	4	5	7	4	3	4	3	4	5	3	2	3	3	2	3	0	0	1	3	0	3	2	1	0	0	1	3	6	5	5
203	Online	Female	34	5	3	6	6	6	6	7	5	6	5	5	5	7	5	5	6	4	6	6	2	3	6	4	6	6	3	2	3	3	2	3	3	1	2	1	2	1	2	2	0	0	1	1	5	6	5
204	Online	Female	30	4	4	3	5	4	1	1	1	4	4	4	4	2	4	4	2	3	3	2	6	5	4	3	5	4	0	1	1	3	2	2	2	1	1	0	3	3	3	2	2	2	3	0	6	1	5
205	Online	Male	44	1	2	6	5	1	1	6	6	5	4	2	1	7	5	1	7	5	5	7	1	1	7	1	2	6	3	3	2	3	3	3	1	1	3	1	2	1	2	1	1	3	1	1	5	3	5
206	Online	Female	32	3	3	7	6	3	7	7	5	1	5	1	4	7	5	3	7	5	1	7	2	3	7	1	7	7	2	1	2	3	2	0	1	0	1	3	2	1	0	0	0	1	0	3	6	6	6
207	Online	Male	40	2	3	6	2	3	2	2	5	5	3	2	4	6	4	2	4	4	4	6	4	4	6	5	4	2	1	1	1	1	1	1	0	0	0	2	1	0	1	1	0	0	0	1	5	2	5
208	Online	Male	35	6	5	6	5	5	5	5	5	5	5	4	3	5	4	4	5	5	4	3	5	5	3	3	6	3	0	0	0	0	0	0	2	0	0	0	1	1	1	0	0	1	0	1	5	4	5
209	Online	Male	26	3	3	5	4	4	4	5	5	5	4	3	4	5	4	4	4	4	4	4	4	4	5	4	4	4	1	2	3	1	1	1	1	0	0	0	3	3	3	3	0	1	3	2	5	5	5
210	Online	Male	44	4	4	4	4	4	4	4	4	4	4	4	4	4	4	4	4	4	4	4	4	4	4	4	4	4	0	2	3	3	3	3	3	3	3	2	3	3	3	2	3	3	3	2	6	2	2
[truncated: 33 more columns]
